# Supplementary material for: Identification of a novel phage depolymerase against ST11 K64 carbapenem-resistant Klebsiella pneumoniae and its therapeutic potential
Source: J Bacteriol. 2025 Mar 26;207(4):e00387-24. doi: 10.1128/jb.00387-24 (PMC12004950; doi:10.1128/jb.00387-24)
Supplement: Supplemental file — The data of antibiotic resistance of K. pneumoniae. [file jb.00387-24-s0002.xlsx]

## Sheet: Sheet1
	The data of antibiotic resistance of K. pneumoniaes
	Strains	Serotype	ST	Amoxicillin	Levofloxacin	Amikacin	Piperacillin/tazobactam	ESBL	Cefuroxime axetil	Cefoxitin	Ceftazidime	Ceftriaxone	Cefoperazone/sulbactam	Cefepime	Ertapenem	Imipenem	Meropenem	Aztreonam	Tigecycline	Minocycline	Colistin
	K. Pneumoniae B1	K64	ST11	R（≥32）	R（≥8）	R（≥64）	R（≥128）	NEG	R（≥64）	R（≥64）	R（≥64）	R（≥64）	R（≥64）	R（≥32）	R（≥8）	R（≥16）	R（≥16）	R（≥64）	R（≥8）	R（≥16）	S(2)
	K. Pneumoniae B2	K64	ST11	R（≥32）	R（≥8）	R（≥64）	R（≥128）	NEG	R（≥64）	R（≥64）	R（≥64）	R（≥64）	R（≥64）	R（≥32）	R（≥8）	R（≥16）	R（≥16）	R（≥64）	R（≥8）	R（≥16）	S(2)
	K. Pneumoniae B3	K64	ST11	R（≥32）	R（≥8）	R（≥64）	R（≥128）	NEG	R（≥64）	R（≥64）	R（≥64）	R（≥64）	R（≥64）	R（≥32）	R（≥8）	R（≥16）	R（≥16）	R（≥64）	R（≥8）	R（≥16）	S(2)
	K. Pneumoniae B4	K51	ST231	R（≥32）	R（≥8）	R（≥64）	R（≥128）	NEG	R（≥64）	R（≥64）	R（≥64）	R（≥64）	R（≥64）	R（≥32）	R（≥8）	R（≥16）	R（≥16）	R（≥64）	R（≥8）	R（≥16）	S(2)
	K. Pneumoniae B5	K64	ST11	R（≥32）	R（≥8）	R（≥64）	R（≥128）	NEG	R（≥64）	R（≥64）	R（≥64）	R（≥64）	R（≥64）	R（≥32）	R（≥8）	R（≥16）	R（≥16）	R（≥64）	R（≥8）	R（≥16）	S(2)
	K. Pneumoniae B6	K47	ST11	R（≥32）	R（≥8）	R（≥64）	R（≥128）	NEG	R（≥64）	R（≥64）	R（≥64）	R（≥64）	R（≥64）	R（≥32）	R（≥8）	R（≥16）	R（≥16）	R（≥64）	R（≥8）	R（≥16）	S(2)
	K. Pneumoniae B7	K64	ST11	R（≥32）	R（≥8）	R（≥64）	R（≥128）	NEG	R（≥64）	R（≥64）	R（≥64）	R（≥64）	R（≥64）	R（≥32）	R（≥8）	R（≥16）	R（≥16）	R（≥64）	R（≥8）	R（≥16）	S(2)
	K. Pneumoniae B8	K64	ST11	R（≥32）	R（≥8）	R（≥64）	R（≥128）	NEG	R（≥64）	R（≥64）	R（≥64）	R（≥64）	R（≥64）	R（≥32）	R（≥8）	R（≥16）	R（≥16）	R（≥64）	R（≥8）	R（≥16）	S(2)
	K. Pneumoniae B9	K64	ST11	R（≥32）	R（≥8）	R（≥64）	R（≥128）	NEG	R（≥64）	R（≥64）	R（≥64）	R（≥64）	R（≥64）	R（≥32）	R（≥8）	R（≥16）	R（≥16）	R（≥64）	R（≥8）	R（≥16）	S(2)
	K. Pneumoniae B11	K64	ST11	R（≥32）	R（≥8）	R（≥64）	R（≥128）	NEG	R（≥64）	R（≥64）	R（≥64）	R（≥64）	R（≥64）	R（≥32）	R（≥8）	R（≥16）	R（≥16）	R（≥64）	R（≥8）	R（≥16）	S(2)
	ESBL-Extended-Spectrum β-Lactamases; R-resistant；NEG-negative；
